# Supplementary material for: Metabolomic analysis of male combat veterans with post traumatic stress disorder
Source: PLoS One. 2019 Mar 18;14(3):e0213839. doi: 10.1371/journal.pone.0213839 (PMC6422302; doi:10.1371/journal.pone.0213839)
Supplement: S1 Dataset — This file contains the primary demographic and metabolomic data reported in this manuscript. (XLSX) [file pone.0213839.s002.xlsx]

## Sheet: Demographic & metabolomic data
Group	PTSD Status	hemo_a1c	cholesterol	crp	d_bp	ggt	glucose	insulin	homa_ir	hdl	pulse	ldl	s_bp	triglycerides	height	bmi	hip	hip2	w_to_h	waist	waist2	weight	wbc	rbc	hgb	hct	mcv	mch	mchc	rdw	plt	mpv	bun	na	ca	cl	k	protein_total	co2_total	albumin	bilirubin_tot	alk_phos	sgot	sgpt	METABOLON_VARIABLES	glycerol3phosphateG3P	Isovalerate	Maltotriose	@3NacetylLcysteinSylacetaminophen
1	0	5.5	187	0.3	74	15	53	7.2	0.94	44	62	126	120	86	65.5	26.1	35.5	35.5	0.957	34	34	159	3.6	4.84	15.2	45	92.9	31.4	33.8	12.2	168	8.9	14	142	9.4	103	3.8	7.2	29.2	4.7	1	56	19	17		0.881618	0.804335	0.584281	0.119998
1	0	5.5	222	1.7	88	15	73	8	1.44	46	74	155	124	103	69.5	22.8	38.5	38.5	0.781	30.1	30.1	157.1	5.3	5.09	15	45	87.9	29.5	33.6	12.8	174	10.2	24	141	9.7	97	4	7.3	31	4.6	0.3	53	24	15		1.20114	0.845694	0.173675	0.119998
1	0	5.4	127	0.2	66	17	82	10.5	2.13	33	65	78	117	79	66	30.7	36	36	1.202	43.3	43.3	188.4	5.1	4.88	15.8	46	93.6	32.5	34.7	12.4	182	9.1	11	138	9.6	100	3.7	6.8	28.1	4.4	0.8	66	24	18		0.797167	0.712724	0.370757	0.119998
1	0	5.6	167	0.1	69	9	88	5	1.09	59	58	96	125	59	67	26.8	34.3	34.3	1.239	42.5	42.5	171.4	4	4.53	13.7	39.5	87.3	30.2	34.6	13.8	182	9.5	15	139	9.6	102	3.9	6.4	29.1	4.3	0.4	51	22	17		1.16816	0.611026	0.173675	0.119998
1	0	5.7	165	0.6	95	20	63	11.1	1.73	43	54	95	131	134	71.25	31.4	46.5	46.5	0.866	40.3	40.3	227.2	6	4.94	14.4	43	86.3	29.1	33.7	14.2	208	8.6	10	140	9.5	101	3.8	6.7	26.3	3.8	0	41	32	49		1.2001	0.611026	0.173675	0.119998
1	0	6	176	1.3	71	13	80	8.3	1.64	53	70	113	131	48	69.75	29.5	41.5	41.5	0.891	37	37	204	2.7	4.65	13.6	41	88.3	29.1	33	14.2	158	9.4	18	142	9.2	101	4.2	6.9	30.4	4.4	1	44	24	22		1.82915	0.611026	0.70489	0.119998
1	0	5.5	179	1.5	76	22	80	15.2	3	44	57	116	134	93	70	30	45	45	0.797	35.9	35.9	208.8	6.3	4.4	13.9	40.4	91.9	31.5	34.3	13.2	218	8.2	13	142	9.5	102	3.9	6.9	28.9	4.2	0.5	73	38	66		0.555434	0.611026	0.173675	0.119998
1	0	5.5	155	0.6	63	13	61	5.8	0.87	70	57	73	115	61	68.25	27.9	42.3	42.3	0.815	34.5	34.5	184.3	5.5	5.34	16.6	49	91.8	31	33.8	13.1	197	9.2	21	142	9.5	100	3.6	7.1	28.2	4.3	1	64	17	20		0.978188	1.22537	0.173675	0.119998
1	0	5.2	131	0.9	62	15	73	3.8	0.68	49	58	73	119	45	68.75	23.9	31.9	31.9	1.169	37.3	37.3	159.8	4.3	4.47	15.3	43	96.8	34.1	35.3	13.3	166	7.8	13	139	9.6	100	3	6.4	27.9	4.4	1	60	19	14		0.988111	0.611026	0.977985	0.119998
1	0	5.9	209	1.9	73	26	75	15.1	2.8	28	71	150	114	154	71	25.5	39.5	39.5	0.944	37.3	37.3	182.8	6.4	4.92	14.5	44.2	89.8	29.6	32.9	13.4	205	9.3	17	141	9.4	101	3.3	6.8	26.2	4.1	1	66	24	31		0.475094	0.801862	0.173675	0.119998
1	0	5.3	162	1.9	64	48	73	18.2	3.28	38	76	106	105	91	67.25	32.1	42.9	42.9	0.967	41.5	41.5	206.6	5.7	5.46	16.7	48.6	89	30.6	34.4	13	181	8.1	18	141	9.4	101	3	7.2	28.2	4.4	0.7	61	25	35		0.760391	0.611026	0.173675	1.88
1	0	6.3	194	5.1	77	31	82	18.4	3.73	43	82	130	130	105	66	30	42.3	42.3	0.827	35	35	185.8	6.4	4.51	13.7	41.4	91.8	30.3	33	13.4	224	8.6	26	141	9.1	105	4.3	6.9	28.1	4.3	0.3	64	20	34		1.02166	0.611026	0.173675	0.119998
1	0	5.4	129	1.4	67	19	84	13.9	2.88	38	55	79	115	61	69.75	24.6	40.9	40.9	0.806	33	33	169.9	5.6	4.88	14.9	43	88.9	30.5	34.3	12.7	192	9.1	15	143	10	105	4.1	6.5	29.3	4.5	0	38	14	13		1.21883	0.611026	0.787519	0.119998
1	0	5.5	180	2.5	75	17	68	5.4	0.91	69	57	94	124	86	70.75	24	40.3	40.3	0.806	32.5	32.5	171.2	7.5	4.86	15.5	45.8	94.3	31.9	33.8	13.2	238	7.8	26	139	9.1	102	3.8	7.2	26.7	4.8	0	48	13	9		1.02614	1.28397	1.22723	0.119998
1	0	5.8	170	8.7	69	41	85	21	4.41	29	68	125	111	81	67.75	35.5	46.9	46.9	0.872	40.9	40.9	230.6	6.3	4.99	15.4	44	88.6	30.8	34.8	13.5	331	7.5	21	138	9.7	100	4	7.4	27	4.3	0	72	27	56		0.896581	0.611026	3.08454	0.119998
1	0	5.1	139	0.2	59	12	81	4.9	0.98	51	48	77	108	54	70.25	26.6	36.3	36.3	0.922	33.5	33.5	187	3.9	4.06	13.1	38	93.7	32.3	34.4	11.8	132	9.5	14	141	8.7	106	4.3	6.4	28	3.6	0	40	15	14		0.909982	0.611026	0.173675	0.119998
1	0	5.9	158	0.3	66	22	78	15.1	2.91	57	59	92	119	43	68	28.2	42.3	42.3	0.735	31.1	31.1	185.4	4.5	4.34	13.7	39.7	91.5	31.5	34.4	12	212	9	12	140	9.8	104	3.7	7.1	27.8	4.4	0.6	101	34	41		1.36237	0.611026	3.15202	0.119998
1	0	5.3	184	0.7	61	20	87	9.6	2.06	52	58	117	110	75	64	28.7	42	42	0.845	35.5	35.5	167	4.8	5.12	14.5	42.7	83.3	28.4	34.1	13.7	173	8.7	14	139	9.6	103	3.8	6.2	26.1	3.8	0.6	58	22	32		0.583027	1.05677	0.173675	0.119998
1	0	5.4	142	1.8	76	12	71	8.6	1.51	42	67	80	128	102	72	28.8	45.8	45.8	0.803	36.8	36.8	212.4	6	4.9	15.4	45	91.6	31.4	34.3	12.1	152	9.1	19	141	8.5	104	3.6	6.2	28.7	4	1	38	18	15		0.860137	1.20036	0.173675	0.119998
1	0	4.9	155	0.1	58	13	67	3.3	0.55	82	44	62	101	57	69.5	24.8	38.8	38.8	0.839	32.5	32.5	170.2	4.6	4.15	13.7	40	96.8	33.1	34.2	12.8	211	9.3	18	141	9.2	102	4.1	6.7	29.8	4.2	1	56	49	80		0.900064	0.611026	0.173675	0.119998
1	0	5.8	203	0.9	67	17	69	16.4	2.79	44	48	137	113	111	61	32.9	38.3	38.3	0.973	37.3	37.3	174	8.5	4.89	13.9	42	86.1	28.3	32.9	12.7	318	8.8	16	141	10	102	3.9	6.9	29.3	4.2	0	69	105	63		1	1.11846	0.173675	0.119998
1	0	5.5	158	0.4	67	29	75	10.4	1.93	63	51	81	132	70	73	26.37	45.1	45.1	0.781	35.3	35.3	200.4	5.3	4.82	14.6	44	91.6	30.3	33	14.1	162	10.2	13	141	9.2	105	3.8	7	27.9	4.5	1	68	19	18		1.07889	0.611026	1.22566	0.119998
1	0	5.3	182	0.8	61	31	75	12.1	2.24	36	65	121	122	124	67.75	28.9	36.5	36.5	1.123	41	41	187.4	2.9	4.76	15.1	44	93.2	31.8	34.1	13.2	199	9.7	12	138	9.2	105	3.9	6.8	25.8	4	1	59	18	10		0.922597	0.611026	0.173675	0.119998
1	0	5.1	159	2.1	68	10	72	3.4	0.6	60	52	91	117	38	70	27.3	42.3	42.3	0.82	34.7	34.7	190	3.9	4.69	13.9	41	87.3	29.5	33.8	13.3	207	8.4	13	139	9.4	104	4	6.7	29.5	4.2	0.7	52	16	16		1.02181	1.03416	0.173675	0.119998
1	0	4.9	140	0.4	87	18	75	9.5	1.76	39	57	88	130	64	69.25	32.9	45.1	45.1	0.698	31.4	31.4	225.1	5.8	6.02	11.9	38.2	63.5	19.8	31.3	15.5	129	8.6	11	140	9.7	102	4	6.4	29.8	4.5	1.5	44	19	19		0.716564	0.611026	0.173675	0.119998
1	0	5.4	148	1.6	73	25	94	4.4	1.02	90	48	47	113	53	71	29	44.1	44.1	0.778	34.3	34.3	207.6	4.8	4.8	14.8	43.8	91.4	30.9	33.8	13.6	168	7.9	19	139	9.5	102	4.1	7.3	29.1	4	1.4	40	33	18		0.881292	0.966514	0.173675	0.119998
1	0	5	162	0.8	71	14	87	7.6	1.63	55	70	82	124	123	67	26.5	34.3	34.3	1.193	40.9	40.9	169.4	5	4.08	12.4	36.2	88.6	30.4	34.3	12	176	9.5	12	140	10	102	3.8	6.4	28.4	3.1	0.3	76	24	31		1.19517	1.53424	0.173675	0.119998
1	0	5.3	160	1.3	81	21	79	10.7	2.09	32	51	102	145	128	72	26.1	41.7	41.7	0.908	37.9	37.9	192.6	6.1	4.3	13.4	38.9	90.4	31.2	34.5	13.8	232	8	14	137	8.9	102	4.1	6.7	27.5	4	0.5	60	16	20		0.954914	0.611026	0.173675	0.119998
1	0	5.5	112	0.4	65	24	66	3.6	0.59	52	60	55	102	26	71	23.8	39.1	39.1	0.795	31.1	31.1	170.6	3.1	4.8	14	41.6	86.7	29.1	33.6	13.5	148	7.9	13	140	9.1	103	3.7	6.2	27.6	4	0.6	35	16	15		0.734344	1	0.173675	0.119998
1	0	5.3	171	1.1	69	64	77	11.2	2.13	48	83	102	117	103	69.5	27.4	42.6	42.6	0.906	38.6	38.6	188.4	4.3	4.62	14.5	43.1	93.3	31.4	33.6	13.2	221	8.4	13	141	9.6	105	3.9	6.4	27	4.1	0.6	63	25	38		0.736469	0.611026	1.38369	0.119998
1	0	5.5	182	1.1	72	26	77	7.9	1.5	36	68	129	113	84	69	26.8	44.3	44.3	0.86	38.1	38.1	181.6	8	4.78	13.1	39.5	82.6	27.5	33.2	13.3	208	10	16	139	9.1	104	4.1	7	25.4	4.3	0.2	74	13	27		0.735978	1.37915	0.173675	0.119998
1	0	5.1	202	0.2	65	19	76	5.4	1.01	63	74	128	112	56	69.25	24.5	42.8	43	0.82	35.5	34.9	167	3	3.87	12.3	36.5	94.4	31.9	33.7	13.4	200	8.6	14	138	8.7	100	3.6	6.5	27.8	4	0.8	48	26	21		1.43225	1.07119	0.912003	0.119998
1	0	6	186	2.1	68	27	88	27.2	5.91	56	57	114	133	82	72.25	36.4	50.4	50.4	0.974	49.1	49.1	268.6	5.3	4.68	14.7	42.4	90.6	31.4	34.6	13.7	172	10.4	11	139	9.1	107	4.5	6.6	23.2	3.8	0.4	53	23	23		1.06272	1.37974	0.173675	0.119998
1	0	5.3	145	0.2	72	20	83	7.3	1.5	40	61	90	126	76	67.5	28	40.4	40.4	0.908	36.7	36.7	181.2	5	4.79	13.4	40.7	85	27.9	32.8	13	199	8	12	140	9	104	4.2	6.8	27.1	4.1	1.6	39	19	15		0.915338	0.782928	1	0.119998
1	0	5.2	194	9.8	67	21	77	6.6	1.25	50	75	132	111	58	65	24.3	38.9	38.8	0.9	34.8	34.8	146.2	10.3	4.45	13.5	39.3	88.3	30.3	34.3	12.6	189	9.4	15	140	8.6	104	3.8	6.4	27.9	4.2	0.4	70	18	20		0.400218	0.611026	0.173675	0.119998
1	0	5.5	225	1.3	65	19	67	10.5	1.74	26	77	91	105	488	69.5	24.9	39.9	39.9	0.927	37	37	171	9.8	5.19	12.7	39.7	76.4	24.4	31.9	14.6	241	9	11	140	8.7	103	4.1	6.5	26	4.2	0.3	101	18	18		1.01625	0.611026	1.96741	0.119998
1	0	5.3	192	2.7	56	15	70	3.2	0.55	53	74	128	122	55	73	23.9	39.5	39.5	0.83	32.8	32.8	181.1	7.3	4.11	13.3	38.6	93.8	32.3	34.4	12.8	186	9.5	17	142	9.2	105	3.5	7.1	23.4	4.5	1.2	60	24	17		1.74243	0.650711	0.173675	0.119998
1	0	5.5	174	0.5	68	13	85	4.2	0.88	61	56	102	106	54	72.5	22.6	43.1	43.3	0.7	30	30.1	166.4	4.8	4.58	14.1	41.6	90.7	30.8	33.9	13.6	160	9.4	16	140	8.6	105	3.7	6	30.5	4.1	0.5	44	15	14		0.94672	0.611026	1.07558	0.119998
1	0	6.6	170	0.4	70	33	96	13.2	3.13	61	47	97	129	60	72.5	33.2	45	45	0.94	42.1	42.3	248	2.9	5.09	12.2	37.3	73.4	23.9	32.6	15.3	205	7.8	19	140	9.3	103	4.1	7	26.3	4.3	0.4	50	30	42		1.04771	1.15408	0.173675	0.119998
1	0	5.4	150	3.5	56	22	60	3.7	0.55	39	71	101	107	52	70.5	21.6	39.8	39.5	0.74	29.3	29.3	152.8	4.7	4.81	13.3	40.9	85	27.5	32.4	14.2	179	9.3	12	141	9.1	104	4.4	7.1	29.3	4.1	0.5	68	24	33		0.787071	0.611026	0.173675	0.119998
1	0	5.4	180	0.6	80	16	78	6	1.16	72	63	99	124	47	66	24	37	37.1	0.84	31.1	30.9	149	7.5	4.28	13.6	39.8	93	31.8	34.2	13.1	224	9.4	14	141	8.7	101	3.8	6.8	26.1	4.4	0.4	45	29	28		0.91919	1.00872	0.173675	0.119998
1	0	5.3	152	1.7	65	26	79	9.7	1.89	41	54	82	112	145	63.5	28.4	43.5	43.4	1.14	38.3	38.1	162.2	6.7	4.22	14.6	42.4	100.5	34.5	34.4	12.6	325	8.4	16	139	8.9	101	4.1	6.5	28.3	4	0.4	99	38	35		0.828391	0.961542	0.592642	0.119998
1	0	5.9	182	1	69	26	88	19.9	4.32	38	66	103	115	205	69	29.1	42.1	42.1	0.87	36.6	36.6	197	4.5	4.52	13.3	39.2	86.7	29.3	33.8	13.5	215	8.9	12	141	8.6	105	3.7	6.6	25	4.3	0.3	70	25	23		0.2958	0.7404	4.3363	0.1574
1	0	7	171	11.2	80	104	142	67.4	23.63	33	82	110	128	142	71	45	58	0	0.896	52	0	323	11.6	4.8	15.2	46	97.4	32	32.9	13.6	384	8.1	11	143	9.9	108	4.8	8.2	25	4.8	0	114	48	68		1.11742	1.30482	1.57512	0.119998
1	0	5.5	201	2.2	68	21	86	15.1	3.21	37	70	141	108	115	72	31.9	46	0	0.956	44	0	235	5.9	4.8	14.5	43	89.1	30	33.7	12.9	168	9.3	19	137	8.5	102	3.6	7.4	27	4.3	0	59	19	28		1.03025	1	1.90993	1
1	0	5.7	174	0.1	72	24	109	11.8	3.18	41	70	95	110	191	70	28.3	40	0	0.875	35	0	197	6.7	5	15.7	46	91.3	31.2	34.2	12.9	285	7.4	12	140	9.5	108	4.3	7.9	30	4.6	1	54	27	30		0.931745	1.13649	0.173675	0.119998
1	0	5.6	167	0.2	70	18	83	15.1	3.09	41	78	104	110	108	61	27.8	38	0	0.894	34	0	147	5.9	4.6	14.7	43	94.6	32.3	34.2	13.6	259	9.5	20	140	8.4	106	4.3	7.2	26	4.2	1	68	27	21		0.928949	0.779585	0.723804	0.119998
1	0	4.6	251	1	82	165	104	36.8	9.45	39	86	150	146	718	69	27.5	41	0	0.878	36.5	0	186	5.2	4.7	15.5	43.2	92.7	33.3	35.9	12.8	236	7.9	15	140	8.9	106	3.9	7.1	24	4.6	0.6	67	40	77		1.24966	1.02623	0.173675	0.119998
1	0	5.5	195	0.5	80	45	76	21	3.94	53	76	116	110	126	70	29.1	43	0	0.837	36	0	203	6.3	4.5	14.4	42	93.7	32.1	34.2	14.8	225	8.5	16	141	9	105	4.3	6.8	30	4.4	1	111	30	32		1.08891	0.876831	0.173675	0.119998
1	0	4.7	145	1.5	80	33	91	6.7	1.51	42	72	86	110	84	67.5	29.5	42	42	0.88	37	37	191	2.7	4.4	14	40.8	92.6	31.8	34.4	12.6	164	10.1	11	143	9.5	107	4.6	7.3	29	4.6	0.6	53	48	44		1.0737	0.949419	0.173675	0.119998
1	0	5	169	1.1	90	40	89	23.6	5.19	42	72	108	130	92	67	34.6	43.5	44	0.9	39.5	39.5	221	6.5	4.7	14.2	41.9	90.1	30.6	34	13.8	275	8.5	18	140	9.5	106	4.2	7.5	24	4.5	0.4	71	27	45		0.7152	1.3914	1.8232	0.1574
1	1	5.4	156	0.5	73	8	71	5	0.88	44	61	92	110	98	70.5	23.4	36.5	36.5	0.89	32.5	32.5	166.4	4.2	4.32	12.7	38.3	88.5	29.3	33.2	14.8	182	10.1	8	141	9	105	3.9	7	27.4	4.3	0.4	80	21	21		0.766192	1.10668	0.173675	0.119998
1	1	5.2	126	2	69	20	50	2.9	0.36	57	51	61	124	38	72	24.3	38.3	38.3	0.845	32.4	32.4	179.4	5.9	4.22	13.1	40	94.2	31.1	33	13.9	193	8.3	12	139	9.6	100	4.2	6.4	28.1	4.3	0.5	52	33	22		0.833903	0.611026	0.706021	0.119998
1	1	5.4	154	7	78	45	71	22.7	3.98	49	62	92	137	67	70.75	29.1	44.3	44.3	0.857	38	38	207.6	5.1	5.02	15.4	46	91.1	30.7	33.7	12.8	179	10.2	17	139	9.3	98	4.1	7.6	28.9	4.5	1	40	29	51		1.01867	0.766979	1.25956	0.119998
1	1	10.8	149	1.2	65	26	199	15.3	7.52	36	74	93	104	101	71.25	34.6	43.5	43.5	1.075	46.8	46.8	249.5	9.8	4.74	13.6	40.9	86.3	28.6	33.1	13.8	253	11.2	14	136	9.2	101	4.3	6.6	25.5	4.4	0.4	72	43	76		0.895351	0.611026	2.06909	0.119998
1	1		163	0.8	88	34	109	32.1	8.64	65	63	76	128	110	73.5	29.3	44.2	44.2	0.825	36.5	36.5	225.2	4.1	4.56	14.9	43	94.6	32.7	34.6	12.3	216	8.8	18	139	9.1	100	3.8	7.4	30.7	4.5	1	57	25	21		1.28205	1.77755	0.173675	0.119998
1	1	5.3	168	0.9	78	17	80	10.5	0.94	44	58	108	126	79	69.5	27.1	42	42	0.884	37.1	37.1	186	6	4.51	13.1	39.2	86.7	29	33.5	13.1	250	8.1	10	140	9.6	101	3.8	6.9	32.1	4.5	0.3	65	22	28		1.29459	1.03445	0.817828	0.119998
1	1	5.1	185	2	63	52	87	7.8	1.68	41	62	101	116	214	64	28.5	38	38	0.95	36	36	166	6	4.6	14.5	41.3	89.7	31.5	35.1	12.1	243	9	14	139	8.9	102	4	6.3	27.1	3.7	0.5	62	15	21		1.76027	0.611026	1.02201	0.119998
1	1	5.6	148	4.2	73	18	86	4	0.85	52	54	84	127	59	67	27.6	41.1	41.3	0.78	32	31.9	176	5.1	4.76	14.6	43.4	91.2	30.7	33.6	12.8	223	8.2	9	139	9.4	102	3.9	6.9	31.1	4.2	0.7	61	17	15		1.21457	0.965545	0.809674	0.119998
1	1	4.1	141	0.2	72	12	73	3.7	0.67	56	56	73	114	59	68.5	24.4	37.5	37.5	0.91	34.3	34.3	163	4.9	3.73	12.9	37.4	100.3	34.7	34.5	12.2	210	8	14	139	8.8	104	3.4	6.1	21.4	3.8	0.8	43	15	11		1.07896	0.611026	1.33993	0.119998
1	1	5.7	119	33.8	50	17	65	5.3	0.85	32	79	70	119	84	65.5	22.4	37.5	37.5	0.92	34.5	34.5	137.4	6	4.35	12.3	36.6	84.1	28.2	33.5	13.2	214	10	11	141	8.7	104	4.3	6.6	27.8	3.4	0.3	53	15	8		1.25883	0.611026	2.94006	0.119998
1	1	5	148	0.5	68	16	79	8.9	1.74	43	62	94	122	55	69	30.3	46.3	45.9	0.8	36.8	37.1	205.2	6.7	4.38	13.2	39	89	30.2	33.9	12.7	190	8.5	9	139	9.1	103	3.3	7	28.5	4.1	0.4	36	18	16		1.01189	0.611026	0.173675	0.119998
1	1	4.9	148	0.9	70	31	64	2.2	0.35	48	55	86	119	68	69.5	22.1	39.5	39.8	0.78	31	30.8	152	4.6	4.79	15.2	44.9	93.7	31.8	33.9	13.9	141	10.9	14	143	8.9	105	3.4	6.9	27.2	4.1	0.7	54	21	23		0.87805	0.611026	1.07282	0.119998
1	1	5.1	181	0.2	72	16	50	3.1	0.38	70	57	98	124	66	71.75	26.8	41.8	41.8	0.88	36.5	36.8	196.2	6.2	4.59	14.1	41.4	90.3	30.6	33.9	13.6	248	8.3	14	141	9	100	3.7	7.2	27.4	4.8	0.7	47	20	17		1.50089	0.897343	1.53141	0.119998
1	1	5.5	201	0.3	69	80	69	15.8	2.69	38	61	115	105	242	66	28	40	40	0.88	35	35	173.6	10.9	4.94	14.9	43.6	88.3	30.3	34.3	13.3	285	8.9	19	138	9.3	99	4.1	6.9	25.8	4.2	0.2	79	35	34		0.7378	2.2171	1.3186	0.1574
1	1		143	2.1	71	67	91	17.6	3.95	65	62	62	131	79	68.25	33.7	45	45	0.88	39.8	39.8	223											13	142	9	105	3.9	7.1	29.2	4.1	0.3	73	28	41		0.635157	0.611026	0.673975	0.119998
1	1	5.6	212	2.1	76	39	104	10.2	2.62	48	76	134	120	149	70	34.4	42	0	0.928	39	0	240	4.8	4.9	14.9	45	93.5	30.8	32.9	12.3	251	8.2	19	141	9	109	4.2	7.3	26	4.4	1	40	32	40		1.26945	0.611026	0.173675	0.119998
1	1	4.9	186	0.5	70	16	112	8.1	2.24	70	78	108	110	41	72	26.6	43	0	0.906	39	0	196	2.6	4.4	14.3	43	97.8	32.8	33.5	13.2	199	8.3	19	139	8.9	107	4	6.9	28	4.2	1	60	24	24		0.681285	0.908952	0.173675	0.119998
1	1	5	185	0.3	70	17	88	10.8	2.35	50	72	120	120	75	69	34	47	0	0.893	42	0	230	5.3	4.9	15.3	45	92.4	31.3	33.8	12.9	161	9.9	19	139	9.7	107	4.3	7.6	25	4.6	1.1	73	28	26		0.945641	0.611026	0.173675	0.119998
1	1	5.3	179	0.4	68	48	85	35.2	7.39	42	72	108	110	145	69	34.4	44	0	0.931	41	0	233	6.7	5	15.1	43	86.4	30.2	34.9	13.1	304	8.3	17	140	10.2	106	4.4	8	26	4.9	1.2	125	50	75		0.754964	0.611026	0.173675	0.119998
1	1	4.9	152		70	15	96	10.6	2.51	37	72	97	110	90	69	25	39	0	0.871	34.5	0	169	7.1	4.4	14.4	42.9	97.9	32.8	33.5	12.5	210	9.4	9	141	9.6	107	4.1	7.3	27	4.5	1.5	67	36	49		1.26033	0.611026	0.59746	0.119998
1	1	4.9	125	0.4	70	21	102	9.8	2.47	44	76	68	110	66	69	24.4	38	0	0.894	34	0	165	5.1	4.8	15.6	45.5	94.1	32.2	34.2	12.4	200	8.6	12	141	8.9	104	4.5	7	29	4.2	0.5	54	36	29		0.914209	0.675856	0.701101	0.119998
1	1	5.4	151	0.8	70	8	87	14.5	3.11	57	78	81	110	63	69	25.1	37	0	1.189	44	0	170	6.6	5.1	15.8	47.6	94.3	31.4	33.3	13.1	175	8.6	21	141	9.4	109	4.4	7.6	28	4.4	0.4	52	22	21		1.0601	1.1079	0.173675	0.119998
1	1	5.4	136	0.1	70	6	94	9.3	2.16	60	74	67	120	43	69	26.3	38	0	0.894	34	0	178	7.6	5.2	15.6	46	88.4	29.9	33.8	13.9	233	7.7	15	139	8.8	107	3.9	7.2	23	4.6	0.5	64	25	23		1.41532	0.752788	0.836498	0.119998
1	1	5.5	177	0.5	80	31	91	7.4	1.66	32	88	106	130	45	71	27.2	43	0	0.767	33	0	195	9.1	4.3	14.4	42	98	33.5	34.2	13	178	8.9	19	142	9.6	104	4.7	7.7	28	4.6	1	58	51	30		1.00258	0.611026	0.446591	0.119998
1	1	4.6	176	3.7	70	40	100	46.2	11.41	29	78	114	110	163	68	38	46	0	1.043	48	0	250	5.2	5.3	16.5	47.4	89.9	31.2	34.7	13.1	245	8.6	11	139	9.1	103	4.5	6.9	28	4.3	0.5	61	30	47		1.06827	1.28947	0.173675	0.119998
1	1	4.7	155	0.3	60	22	88	67.3	14.62	71	72	75	100	45	69	25.1	43.5	0	0.813	35	0	170	6.3	5.5	16.5	49	90.5	30.3	33.5	13.1	232	7.9	17	145	9.8	103	4.3	8.3	32	4.9	1	90	23	24		0.872721	0.611026	0.173675	0.119998
1	1	5	161	1.2	70	11	88	6.5	1.41	43	72	99	110	95	69	28.1	40.3	0	0.975	39.5	0	190	6.1	4.7	15.1	44	93.6	31.9	34	13.1	283	8.6	8	141	9.4	104	4.4	7.4	32	4.5	1	69	120	104		1.03804	0.611026	5.77539	0.119998
1	1	5.5	158	1.5	78	36	86	12.8	2.72	33	76	104	110	106	73	28.4	42.5	0	0.928	39.5	0	216	7	5.3	15.4	45	84.9	29.4	34.7	14.8	229	9.1	12	143	9	106	4.6	7.4	32	4.4	1	73	21	26		1.11331	0.855835	0.173675	0.119998
1	1	5.4	189	7.1	78	76	96	27.1	6.42	44	61	124	130	107	71	37.4	50	50	0.93	46.5	46.5	268	5.5	4.5	13.2	39.5	88.1	29.5	33.5	14.8	256	9	18	135	9.5	102	4.4	8	26	4.9	0.4	78	39	48		0.837333	1.18557	1.14317	0.119998
1	1	5.3	184	2.7	70	41	110	31.2	8.47	36	72	88	110	300	71	29.6	46	0	0.869	40	0	212	8	4.6	14.1	41.4	89.2	30.4	34.1	14.2	205	10.3	9	141	9.1	105	3.8	7.9	25	4.8	0.4	71	27	47		0.897343	0.863539	0.173675	0.119998
1	1	5.4	176	0.4	70	26	110	11.5	3.12	57	80	96	110	115	65	28.8	42	42	0.93	39	39	173	6.7	5.4	17.9	51.3	94.5	33	34.9	12.7	223	7.3	11	140	8.8	108	4.2	7	27	4.2	0.7	72	29	23		1.36496	0.611026	6.33704	0.119998
1	1	5.1	234	0.5	72	10	72	7.7	1.37	70	68	123	110	203	69	25.8	39	40	0.86	34	34	175	8.5	5.3	14.6	43	81.9	27.6	33.7	13.8	243	7.5	13	142	8.9	107	3.8	6.8	30	4.3	1	73	21	17		0.253023	0.902064	0.173675	0.119998
1	1	4.6	153	1	78	17	95	7.5	1.76	38	82	74	110	204	70	29.3	44	43	0.92	40	40	204	6	4.8	15.2	45.1	93.3	31.4	33.6	13.3	208	8.9	16	141	8.9	104	4.5	6.9	30	4.3	1.3	65	19	17		1.21117	0.991284	0.173675	0.119998
1	1	5.4	193	1.9	60	21	65	11.1	1.78	39	66	136	90	93	74	29.3	47	47	0.88	41.5	41	228	5.5	5.6	16.4	48.8	87.1	29.2	33.5	13.1	182	10	11	142	9.4	105	4.4	7.7	27	4.8	0.7	90	20	14		0.960052	0.864087	0.173675	0.119998
1	1	5	168	7.3	70	51	92	14.7	3.34	44	80	83	110	204	69	34	44.5	44.5	0.83	37	37	230	7.1	4.9	15	44.4	90.2	30.4	33.7	13.4	212	11.1	8	140	9.8	104	4.5	7.6	28	4.8	0.4	113	26	32		2.57154	1.34559	0.173675	1
1	1	5.6	170	1.4	90	36	88	24.7	5.37	38	80	104	138	142	66	28.9	40	40	1.03	41	41	179	6.3	5.3	15.8	46.7	88.8	30	33.7	13.2	204	9.9	22	142	9.1	104	4	7.6	31	4.7	0.5	73	25	36		1.02107	0.653314	0.173675	0.119998
1	1	6.8	173	4.9	80	43	137	26.5	8.96	38	80	91	110	223	74	30.8	46	46	0.96	44	44	240	11.4	5.8	17.7	51	87.6	30.4	34.7	12.1	266	8.1	19	138	9.1	105	4.5	7.3	25	4.6	0.5	60	28	39		0.383513	1.41826	0.173675	0.119998
1	1	5.4	261	0.5	68	70	103	12	3.05	59	76	176	110	131	64	26.8	38	38	0.89	34	34	156	5.5	4.7	16	46.6	98.4	33.7	34.3	13.5	186	8.5	12	143	9	106	4	7.2	29	4.8	0.6	81	35	62		1.36734	1.23518	0.173675	0.119998
1	1	6.7	151	3.1	78	42	121	46.9	14.01	39	72	78	120	167	71	42.7	50	50	0.99	49	49.5	306	3.6	5.4	13.9	43.8	81.2	25.7	31.7	15.4	218	9.4	11	140	10.2	102	4.4	7.2	32	4.5	0.3	89	23	35		0.773398	0.948845	0.564422	0.119998
1	1	5.6	206	7.7	70	92	116	36.7	10.51	49	82	113	128	223	68	43.5	49	49	1.02	50	49.5	286	3.5	4.5	13.2	38.5	85.8	29.4	34.2	16	206	9.2	14	139	9.1	106	4	7.2	24	4.3	0.4	78	31	50		0.962333	0.889964	0.579289	0.119998
1	1	5	168	0.3	70	12	119	92.5	27.18	33	76	104	110	158	70	33.9	49	49	0.9	44	44	236	5.9	4.4	13.5	40.5	91.9	30.6	33.3	13.9	190	10.3	11	140	9.1	106	4	6.9	27	4.5	0.6	62	18	19		0.965975	0.838955	0.173675	0.119998
1	1	4.4	267	6.3	68	133	63	17.4	2.71	52	78	182	110	170	71	30.7	44	44	0.99	44	43.5	220	6.7	5.2	16	46.8	90.1	30.8	34.2	13.8	212	10.1	18	139	9.9	100	3.8	8.1	28	5	0.7	96	38	69		1.22076	0.611026	0.173675	0.119998
1	1	5.4	229	0.5	70	30	89	24.7	5.43	48	76	157	110	118	68	25.8	40	40	0.88	35	35	170	4.2	4.6	13.7	40.3	88.6	30	33.9	13.4	261	8.4	12	140	9.8	104	4.4	7.9	29	4.8	0.5	73	22	29		1.36108	1.06186	0.173675	0.119998
1	1	5	206	1.3	76	47	88	12.3	2.67	38	88	147	110	106	65	30.1	44	44	0.86	38	38	181	5.5	5	14.3	41.9	84.5	28.7	34	13.4	311	7.9	17	140	9.7	113	4.8	7.1	22	4.5	0.4	44	24	26		0.765077	0.611026	0.925359	0.119998
1	1	5.1	193	5.5	68	66	56	29	4.01	32	72	116	110	228	69	36.9	47.5	47	1.06	50	50	250	7.9	4.8	14.3	42.7	88.6	29.7	33.6	13.9	221	9.4	17	137	8.9	103	3.6	7.8	24	4.5	1	96	78	134		0.866088	0.809991	0.173675	0.119998
1	1		136		68		96	12.2	2.89	44	72	80	110	58	68	28.9	36	36	0.94	34	34	190	5.6	4.8	14.7	44.8	92.4	30.4	32.9	13.2	202	8.1	13	140	9.1	104	4.6	7.3	29	4.5	0.8	50	25	32		0.993734	0.975755	0.173675	0.119998
1	1	5.5	242	4.3	72	31	105	18.1	4.69	53	96	154	130	174	73	24.8	43.5	44	0.86	37.5	37.5	188	5.8	4.7	14.4	41.2	88.4	31	35	13.4	249	8.9	15	143	9.8	108	4.5	7.4	27	4.6	0.5	74	23	24		1.31817	0.611026	0.173675	0.119998
1	1	5.5	195	9.2	72	22	97	35.4	8.48	39	92	134	120	113	74	41.1	53	53	0.96	51	51	320	4.7	5.3	14.3	42.2	79.5	27	33.9	14.3	241	8.1	14	141	9.1	102	4.1	7.2	27	4.5	0.7	65	37	49		1.24993	0.611026	0.173675	0.119998
1	1	5.1	169	1.9	80	44	88	21.8	4.74	48	78	102	110	95	76	27.6	45.5	45.5	0.85	39	38.5	227	4.4	4.6	14.6	43.3	93.7	31.7	33.8	12.6	278	8.3	10	141	9.4	106	4.1	7.3	26	4.6	0.5	116	31	40		0.864799	0.611026	0.173675	0.119998
1	1	5.2	208	3.2	76	41	99	19.7	4.82	40	76	139	120	147	68	37.7	47	47	0.98	46	46	248	6.5	4.8	14.1	41.3	85.4	29.1	34.1	12.4	219	10.8	21	141	9.1	107	4.6	7.2	24	4.3	0.3	73	28	36		1.12082	0.611026	0.173675	0.119998
1	1	5.3	128	8.4	80	28	92	38.5	8.75	35	78	54	110	193	66	34.7	45	45	0.95	47.5	47.5	215	9	5.3	14.9	44.1	83.5	28.1	33.7	13.2	198	9	11	138	8.8	106	4.2	7.3	26	4.4	0.6	79	31	57		0.935891	1.36119	0.173675	0.119998
1	1	4.9	257	1.3	80	55	92	22.3	5.07	43	80	176	110	192	72	33.9	41	41	1.02	42	42	250	7.6	5.3	16.6	47.5	89.1	31.1	34.9	13.1	204	9	11	141	9.8	104	4.6	8	28	4.8	0.5	77	29	45		1.6705	1.033	0.3447	0.1574
2	0	5.8	162	0.4	65	17	86	19.4	4.11951	36	55	91	123	173	71.5	26.6	42.5	42.5	0.83	35.3	35.3	193.4	5.5	4.55	14.6	42.5	93.6	32.2	34.4	13.8	206	7.3	15	141	9	104	4.3	6.6	25.8	4.2	0.4	44	22	49		0.851424	0.611026	0.946254	0.119998
2	0	5.2	155	0.3	78	18	80	3.6	0.711111	50	68	88	143	84	70	28.7	43.5	43.5	0.87	37.1	37.3	199.8	4.7	4.72	15.1	44.2	93.6	31.9	34.1	12.3	262	8	18	138	9.3	99	3.3	6.7	27.7	4.5	0.6	43	29	34		1.03373	0.733766	0.173675	0.119998
2	0	5	150	0.4	60	14	72	7.5	1.33333	56	52	82	91	60	70.5	27.7	42.9	42.9	0.825	35.4	35.4	196	4.9	4.49	13.7	39.6	88.2	30.6	34.7	12.9	190	8.6	12	141	9.3	104	3.4	7.1	24.8	4.5	0.4	52	16	13		0.994073	0.611026	0.173675	0.119998
2	0	5.5	164	0.3	69	14	85	5.4	1.13333	51	43	100	118	66	71	25.4	42.4	42.4	0.759	32.2	32.2	182	3.9	4.95	15.1	44.2	89.4	30.5	34.1	13.2	210	7.5	15	142	9.3	104	3.9	6.6	31.7	4.2	0.5	57	16	18		1.06607	1.30697	7.09459	0.119998
2	0	5.4	152	0.2	75	20	77	7.2	1.36889	47	72	86	111	93	68.5	24.2	41.5	41.5	0.793	32.9	32.9	161.6	3.2	4.97	13.6	40.9	82.3	27.4	33.3	13.8	198	10.3	17	140	9.7	104	3.9	7.2	25.9	4.4	0.7	58	30	42		0.925364	1.45275	0.69644	0.119998
2	0	5.2	145	0.2	66	22	77	6.3	1.19778	61	48	75	115	44	66	22.1	33.5	34	0.9	30.5	30.5	137	4.2	4.51	14.4	42.5	94.2	31.8	33.8	13.1	248	7.8	13	140	9.1	101	4	6.7	27.2	4.5	0.6	49	18	20		1	0.837061	1.06925	0.119998
2	0	5.5	179	0.2	61	22	82	3.3	0.668148	68	55	102	110	43	74	22	39.3	39.1	0.79	30.9	31.3	171.4	2.4	4.3	13.2	39.1	91	30.8	33.9	12.7	129	8.7	15	140	9.3	105	4	6.9	29.7	4.8	0.7	35	23	25		1.15805	1.19406	0.173675	0.119998
2	0	5.1	124	0.7	65	20	77	6.3	1.19778	71	66	43	130	48	67	29.8	36.9	36.9	1.03	37.9	37.9	190.2	5.1	4.23	13.7	39.4	93	32.3	34.7	12.6	194	7.6	13	142	9.4	105	3.5	6.8	23.2	4.6	0.7	62	22	20		0.587473	0.611026	0.173675	0.119998
2	0	5.5	223	1.4	60	24	76	13.4	2.51457	44	89	145	114	171	63.75	34.3	43	43	0.85	39.5	39.3	198.2	7.9	5.2	14.8	45.3	87	28.4	32.7	13.5	262	10	14	140	9.3	102	4.2	7.7	26	4.8	0.5	73	23	25		0.2958	2.2171	1.0151	0.1574
2	0	5.1	172	1.2	65	18	79	11.1	2.16519	43	49	99	117	151	68	27.6	37.5	37.5	1.02	38.2	38.2	181.6	7.1	4.76	14.8	43	90.5	31	34.3	12.9	183	9.2	15	140	9.2	104	3.6	7	25.3	4.5	0.4	45	17	14		1.2664	0.8579	1.2609	0.1574
2	0	5	160	0.5	62	34	86	16.7	3.54617	58	58	90	120	58	73.75	23.3	41.5	41.3	0.8	33.5	33.5	176.8	4.9	4.64	14.3	42.5	91.8	30.9	33.7	13.2	236	9.7	17	139	9.4	99	4.1	7.6	27.6	5.3	0.4	57	36	47		0.8898	0.7343	0.9391	0.1574
2	0	5.3	167	0.5	59	21	73	5.9	1.06346	72	64	85	114	52	69.2	19.6	36.5	35.5	0.85	31	31.3	134	5.1	4.71	14.8	44.4	94.3	31.5	33.5	12.4	257	8	17	141	9.5	101	4.3	7.3	28.7	4.8	0.3	76	21	30		0.2958	0.819	2.4063	0.1574
2	0	5	123	0.5	67	13	77	8.3	1.57802	43	70	69	131	56	74.75	28	44	43.8	0.774	34	34	222.6	5.9	4.99	15	43.6	87.5	30	34.3	12.1	132	8.8	16	141	8.9	105	3.4	6.1	23.3	4.3	0.3	54	26	13		0.2958	1.0481	2.0988	0.1574
2	0	5.6	189	3.4	76	40	93	19.8	4.54667	43	82	105	128	203	71.5	32.2	45.1	45.2	1.009	45.6	45.6	233.8	5.5	4.52	14.1	42.4	93.7	31.2	33.3	12.9	204	8.7	12	140	9.2	104	3.8	7.4	24.5	4.5	0.4	56	18	18		0.2958	0.5297	3.4282	0.1574
2	0	4.7	168	0.3	77	11	89	5.7	1.25259	52	83	104	131	60	69.5	26.3	41.5	41.5	0.85	35.5	35.5	180.4	4.4	4.88	14.6	41.4	84.8	29.9	35.2	11.8	173	9.1	14	139	9.2	101	3.7	6.8	28.6	4.3	0.7	48	29	24		0.2958	1.1035	1.0315	0.1574
2	0	4.9	233	1.9	75	20	73	10.3	1.85654	59	65	158	118	78	71.5	24.3	36	36.3	1.03	37.3	37	177.6	4.8	4.67	15.4	44.3	94.9	33.1	34.8	12.3	139	9.4	19	141	9.5	100	3.6	7.6	27.6	4.5	0.8	66	28	19		1.2341	1.5937	0.6841	0.1574
2	0	4.8	223	1.9	65	48	72	9.2	1.63556	58	62	135	123	150	66.5	31.2	41.8	41.6	0.9	37	37	193.6	6.1	4.68	15.1	44.7	95.6	32.3	33.8	13.9	295	8.1	23	141	9.7	102	4	8	24.4	4.8	0.6	60	125	77		1.2563	3.4785	1.1242	0.1574
2	0	5.2	185	0.3	64	27	63	7.4	1.15111	65	65	109	127	54	66.2	32.4	39.3	39.3	0.92	35	36	201.8	6.2	5.08	15.3	44.8	88.2	30.1	34.1	13.7	162	10.9	15	139	9.1	102	3.7	7	21.8	4.3	0.6	103	17	21		0.4182	0.9104	0.5451	0.1574
2	0	5.5	162	6	80	65	94	43	9.98025	36	78	102	120	121	71	43.9	56	55.5	0.91	50.5	51	315	6	5.1	13.9	42.5	83.1	27.3	32.8	13.3	186	9.8	15	140	9.2	105	4.3	7.8	25	4.4	0.3	114	56	82		0.886439	1.509	0.173675	0.119998
2	0	4.1	200	0.2	70	27	87	11.8	2.53481	64	78	125	132	59	69	26	41	41	0.89	36.5	36.5	176	5	4.9	15.8	47.1	95.7	32.1	33.5	12.2	245	9	11	141	10.5	107	4.3	7.2	29	4.7	0.7	72	16	18		1.09409	0.611026	1.07464	0.119998
2	0	5.4	214	3.8	84	109	93	27	6.2	41	77	126	125	235	71	37.5	43	43.5	1.07	46.4	46.4	268.8	6.4	4.28	13.6	39	91.2	31.9	35	13.1	179	10.2	11	141	10	106	3.9	7	25	4.8	0.3	68	49	145		1.30394	1.23249	1.16114	0.119998
2	0	4.8	156	0.2	79	16	89	10.6	2.32938	28	44	80	129	241	66	28.1	41.3	41.1	0.83	34	34.1	174.2	3	4.14	15	42.2	102.1	36.3	35.5	13	146	8.2	16	139	9.1	102	3.7	6.9	28.5	4.6	0.8	62	19	18		0.85991	0.802045	0.173675	0.119998
2	0	5.3	145	0.9	67	13	76	2.9	0.544198	51	49	76	119	92	70	26.8	39.5	39.5	0.85	33.5	33.5	186.6	6.7	4.39	13.9	40.9	93.1	31.7	34.1	12.6	211	11	17	136	9.2	98	3.9	7.4	25.5	4.1	0.7	90	26	17		1	1.03558	0.655283	0.119998
2	0	5.7	169	2.4	72	16	86	10	2.12346	79	69	72	110	90	74.5	26.2	42	42	0.88	37	37	207	5.9	5.1	14.9	44	86.5	29.3	33.8	14	255	6.9	13	143	10.3	104	4.9	7.7	31	4.8	0.7	87	18	19		1.5826	1.1683	0.5683	0.1574
2	0	4	126	0.5	62	21	80	10.1	1.99506	48	68	68	100	49	69	27.2	31	31	1.13	35	35	184	2.7	4.7	14.4	43.5	92.7	30.8	33.2	13.1	197	7.8	14	141	9.5	104	4.7	7.7	32	4.5	0.8	47	21	21		1.0476	0.8123	0.3352	0.1574
2	0	4.8	157	0.5	84	24	68	11.2	1.88049	50	68	94	120	63	67	32.5	0	0	0	0	0	207	5.9	4.9	16	44.5	91.4	32.9	36	12.5	281	10.8	10	141	8.9	102	4.6	7.6	27	4.7	0.9	43	31	17		0.2958	1.4686	6.7454	0.1574
2	0	5.7	192	13.3	78	38	90	30.6	6.8	35	74	114	110	216	73	39.6	48.5	48.5	0.99	48	48	300	6.3	5	15	44.6	87.6	29.5	33.6	13.3	189	13	15	141	9.3	103	4.7	7.3	28	4.4	0.4	75	29	23		1.4601	1.3464	0.1248	0.1574
2	0	5.5	216	1.4	70	15	83	3.6	0.737778	64	57	139	118	65	66	21.8	33	33	0.9	30	30	135	8.6	4.6	14.1	41.2	89.6	30.7	34.2	13.3	332	9.7	13	142	9.9	106	3.9	7.8	30	4.5	0.7	82	28	18		0.9898	0.9942	0.4498	0.1574
2	0	5.2	179	1.9	84	814	108	30.3	8.08	55	81	54	139	416	67	32.1	40	40	1.07	43	43	205	4.8	4.7	14.1	41.3	87.5	29.9	34.1	13.2	217	10.1	12	141	10	101	4.7	8.3	29	5.1	0.9	129	104	110		1	1.1501	0.2864	0.1574
2	0	5.4	143	0.4	69	32	84	5.9	1.2237	58	64	76	106	44	72	24.8	40.5	40.5	0.83	33.5	33.5	183.2	3.9	4.98	15.1	45	90.4	30.4	33.6	13	167	10.8	11	140	9.2	104	3.9	6.9	25.9	4.7	0.5	69	21	26		0.8726	0.7464	0.4045	0.1574
2	0	5.5	185	2.3	75	60	93	32.8	7.53185	44	77	105	107	180	63	39.9	45.5	45.5	0.99	45	45	225	7.2	5.2	14.6	44.8	86.8	28.3	32.6	13.5	153	12.2	17	144	8.9	108	4.2	7.2	28	4.5	0.4	111	26	43		0.8634	0.9998	0.224	0.1574
2	1	5.6	199	0.9	74	33	77	10.2	1.93926	55	73	130	127	68	64.75	25.8	39.8	39.8	0.88	35	35.1	153.8	3.8	4.21	13.3	38.9	92.5	31.5	34.1	12.8	149	9.9	15	141	8.7	104	3.8	6.8	26.4	4.3	0.3	45	22	34		1.2609	1.3864	0.5904	0.1574
2	1	4.7	115	0.3	65	14	71	8.5	1.49012	44	71	56	96	74	75	24.7	39.5	39.5	0.82	32.3	32.8	197.6	5.5	4.03	12.9	37.6	93.3	32	34.2	13.2	168	10.9	15	138	9.1	102	4	6.3	25.7	4.5	0.9	48	13	15		0.4158	1.1282	0.556	0.1574
2	1		201		82		56	11.1	1.53481	38	63	141	117	109	71	25	33.7	33.7	0.96	32.2	32.2	179.4	5.9	4.94	14.2	43.9	88.9	28.8	32.3	13.3	164	9.6	18	141	9	99	4	7.3	29	4.2	0.7	63	18	11		1.5375	1.6599	1.1954	0.1574
2	1	4.4	189	1.8	73	55	70	19.2	3.31852	74	87	104	121	56	74	30.5	46	46.3	0.85	39.5	39.5	238	5.8	5.36	14.3	44.1	82.3	26.7	32.4	12.8	200	9.3	13	143	9.4	102	3.4	7.6	27	4.9	0.8	62	27	31		0.4283	0.8054	2.1927	0.1574
2	1	5.7	175	0.2	71	14	69	4.3	0.732593	52	57	115	123	42	71.75	20.8	37.5	37.5	0.77	28.8	28.5	152.4	5	4.74	13	39.2	82.6	27.5	33.3	13.5	186	9.4	11	140	9.3	100	3.9	6.9	29	4.8	0.3	46	19	8		0.7407	0.7766	1.5422	0.1574
2	1	5.1	188	0.9	57	46	81	11.8	2.36	59	70	113	115	80	70	27.1	36	35.8	1.05	37	37.6	189	4.3	5.28	16	46.6	88.3	30.3	34.3	13	173	8.8	15	141	9	102	4	7.3	26.6	4.7	0.6	56	50	110		1.6327	1.2775	0.1248	0.1574
2	1	5.1	171	0.5	68	20	77	13.5	2.56667	52	60	109	108	49	70	27.7	37	37	1.18	43.8	43.8	193.2	7	5.34	15.7	48.4	90.7	29.5	32.5	12.6	204	8.8	18	142	9.3	99	4	6.9	31.5	4.6	0.5	58	20	21		0.9136	0.8722	0.278	0.1574
2	1	4.5	184	0.4	74	24	65	4.2	0.674074	73	67	99	126	60	67	21.9	37.1	36.5	0.81	29.9	30	140.2	4.6	4.46	14.1	42.2	94.6	31.7	33.5	12.5	123	13	15	141	9.5	102	3.7	7.9	26.4	5	0.7	82	24	26		1.0412	0.535	0.9432	0.1574
2	1	5.3	185	0.2	68	13	67	6	0.992593	45	53	130	103	50	68	26.2	39.8	39.8	0.77	30.8	30.8	172	4.8	4.83	14.4	44	91	29.8	32.8	13.2	272	9	11	142	8.8	103	3.7	6.8	26.7	4.3	0.6	64	27	28		0.2958	1.0891	2.5085	0.4006
2	1	5.9	182	1	58	26	88	7.3	1.3158	38	85	103	130	205	68.1	34.7	47	47	0.97	45.5	45.5	228	4.5	4.52	13.3	39.2	86.7	29.3	22.8	13.5	215	8.9	12	141	8.6	105	3.7	6.6	25	4.3	0.3	70	25	23		0.6922	1.0157	3.2046	0.1574
2	1	5.6	296	2.3	97	33	77	14.6	2.7758	36	62	237	143	115	64	38	0	0	0	0	0	221.6	7.5	4.65	13.9	41.4	89.2	29.8	33.5	14.1	227	9.4	18	141	9.8	104	3.5	7.9	21.1	4.5	0.4	78	20	22		0.6622	0.8622	0.9849	0.1574
2	1	5.5	182	3.9	83	32	99	12.5	3.05556	42	72	116	124	121	67.64	27.2	40.9	40.8	0.94	38.6	38.5	176	6.1	4.86	14.8	44	90.5	30.4	33.6	13	184	10.8	15	144	9.6	103	4	8.1	28.2	4.7	0.3	50	21	25		1.5231	1.0032	0.6651	0.1574
2	1	5.3	166	6.8	62	29	82	5.4	1.09333	32	70	109	116	123	68	31.2	41.3	41.5	0.99	40.9	40.9	205	8.8	5.05	14.8	43.7	86.6	29.4	33.9	13.7	215	8.5	20	140	8.6	104	3.8	7	26	4.1	0.4	76	28	27		0.5931	1.3903	0.1248	0.1574
2	1	5.5	168	1	82	43	87	4.3	0.923704	48	78	96	120	118	66	27.1	38	0	0.947	36.5	0	168	8.1	5	15.4	45.4	90.2	30.7	34.1	12.9	238	8.6	18	136	9.5	106	4.3	7.3	27	4.6	0.8	96	39	45		1.17668	0.798777	0.173675	0.119998
2	1	5.3	207	0.7	72	26	74	8.6	1.57136	90	72	100	100	85	68	28	42.5	42	0.79	33	33.5	184	4.1	5.1	13.6	41.2	81.4	27	33.2	15.7	171	9.8	15	143	9.1	106	4.3	7.2	29	4.4	0.8	58	61	49		1.43853	0.927295	0.173675	0.119998
2	1	8.7	280	18.5	89	58	178	33.8	14.8553	50	81	171	140	295	71	42.5	54.5	54.5	1.01	55	55	305	7.3	5.1	15.4	45.3	88.1	30	34	12.9	216	9.6	16	139	9.6	99	4.7	7.2	31	4.6	0.9	112	25	35		1.42899	1.08606	4.40701	0.119998
2	1	5.6	235	2.7	68	60	95	9.9	2.32222	62	73	160	114	63	69	28.1	42	42	0.9	38	38	190	4.6	4.5	13.1	39.7	87.4	28.9	33	13.5	231	9.8	27	141	9.2	105	4.3	7.7	28	4.5	0.8	72	43	40		1.4784	0.7557	1.7691	0.1574
2	1	5.1	186	0.3	80	15	84	5.1	1.05778	55	78	119	110	60	66	27.9	40.5	39	0.91	36	36	173	5.9	4.2	13.3	38.6	91.3	31.5	34.5	13.6	191	9.6	13	140	8.9	107	4.5	7.1	28	4.3	0.5	63	33	22		1.26181	0.774513	0.599034	0.119998
2	1	5.2	194	8.7	78	51	79	21.4	4.17432	42	82	103	140	245	68	31.9	43.5	44	0.97	42.5	42.5	210	5.6	5	13.9	42.5	85	27.8	32.7	13.6	195	9.4	14	141	8.9	104	4.2	7.3	26	4.5	0.3	89	34	38		1.03179	1.13103	0.173675	0.119998
2	1	5.6	133	14.4	87	55	92	40.2	9.13185	30	67	56	137	234	69	31.45	0	0	0	0	0	213	6.5	5.3	15.4	42.8	80.1	28.8	36	14	215	11.7	11	141	9.8	104	4.6	8	28	4.8	0.5	77	29	45		0.7893	1.6828	0.1445	3.0103
2	1	8.2	171	3.6	77	50	175	79.2	34.2222	40.7	85	91.9	122	192	67	35.2	44.5	44.5	0.94	42	42	225	8.3	5.3	16.7	48.9	91.9	31.4	34.2	13.3	212	12.8	14	139	9.3	106	4.4	7.9	24	4.7	1.2	93	46	70		0.2958	1.2691	0.8953	0.1574
2	1	5.1	175	1.1	61	24	98	17.8	4.30716	39	78	104	109	160	64	35.2	40	43	0.93	40	43	205	9.4	5.37	16.8	47.8	89	31.3	35.1	13.3	256	10.7	14	141	9.3	108	4.8	7.7	27	4.9	0.5	81	25	25		0.6432	0.8746	0.1385	0.1574
2	1	5.6	215	8.9	72	49	88	40.2	8.73481	50	74	103	109	308	65	38.3	48.5	48.5	0.95	46	46	230	6.9	5.4	15.7	48.1	88.4	28.9	32.6	13.4	276	10.7	12	142	9.3	104	4.4	7.4	26	4.5	0.4	61	34	44		1.0883	0.8028	0.3986	0.1574
2	1	4.9	205	5.2	83	39	90	26.1	5.8	51	109	142	136	62	69	36.9	48	48	0.97	46.5	46.5	250	5.9	5.2	15.4	45.6	87.9	29.7	33.8	12.2	255	12.1	17	140	9	103	4.8	7.4	29	4.6	0.6	114	101	111		1.1597	0.6761	0.2536	0.1574
2	1	5.3	152	4.7	64	46	88	44.8	9.73432	32	62	67	111	263	68	33.4	41	41	1.02	42	42	220	7.5	5.4	14.7	43.6	81.3	27.4	33.7	13.9	199	11.2	13	144	9.1	112	3.6	6.2	25	4.3	0.6	68	26	28		2.3711	0.815	0.1282	0.1574
2	1	5.4	169	1.8	59	27	87	26.3	5.64963	37	60	108	129	118	78	31.2	47	47	0.91	43	43	270	7.5	5	14.5	44.9	90.3	29.2	32.3	14.9	271	12	18	142	9.2	110	3.7	6.8	27	4.5	0.4	46	45	27		1.8592	1.4232	0.2194	0.1574
2	1	5.5	163	1.9	86	35	103	22	5.59506	35	85	97	126	155	72	26.7	43	43	0.85	36.5	36.5	197	5.6	5.5	16.7	48.6	89	30.6	34.4	13	273	10.5	16	139	9	108	4.5	7.2	23	4.3	0.5	73	20	24		0.6667	0.7897	0.3935	0.1574
2	1	5.5	156	0.8	62	16	91	15.1	3.39284	51	80	82	105	113	68	25.8	36	36	0.9	32.5	32.5	170	6.6	4.9	15.2	44.1	89.3	30.8	34.5	12.7	220	10.9	14	140	8.9	107	4.5	7	26	4.3	0.3	36	25	37		1.8817	1.2147	0.4076	0.1574
2	1	5.7	174	2.4	66	82	86	18.2	3.86469	55	64	106	111	67	71	27.2	44.8	44.8	0.84	37.8	37.8	195	5.8	4.9	15.3	44.1	90.4	31.4	34.7	13	293	9.5	15	140	9.9	101	4.2	8	31	4.7	1.2	111	55	19		0.7605	0.8079	0.8783	0.1574
2	1	5.4	211	1.8	81	23	80	5.7	1.12593	50	72	152	134	47	68	31.9	40	40	0.9	36	36	210	4.5	5.4	16.4	45.6	84.8	30.5	36	12	300	11.5	19	138	9.4	102	3.9	7.4	34	4.6	0.7	52	34	48		0.8008	2.7821	1.2277	0.1574
2	1	5.8	154	19.1	82		97	20.4	4.88593	37	78	97	125	102	68	30.6	37	37	1.03	38	38	201	7.7	5.1	14.3	42.7	83.2	27.9	33.5	12.8	228	10.4	13	141	9.1	107	4.4	7.7	28	4.6	0.6	79	24	26		0.2958	1.1448	3.3176	1.5994
1:discovery group	0: PTSD Negative
2:test group	1: PTSD Positive
[truncated: 242 more columns]
